# Supplementary material for: Discovery of a Roman Quarry for Pozzolanic aggregates in the Euganean Hills Magmatic District, Northeast Italy: A stepwise archaeometric approach
Source: PLoS One. 2026 Apr 13;21(4):e0347202. doi: 10.1371/journal.pone.0347202 (PMC13075682; doi:10.1371/journal.pone.0347202)
Supplement: S1 Table — b.d. = below detection limit. (XLSX) [file pone.0347202.s003.xlsx]

## Sheet: Foglio1
Sample	Stone type	% oxides										L.O.I.	ppm
		Na2O	MgO	Al2O3	SiO2	P2O5	K2O	CaO	TiO2	MnO	Fe2O3		S	Sc	V	Cr	Co	Ni	Cu	Zn	Ga	Rb	Sr	Y	Zr	Nb	Ba	La	Ce	Nd	Pb	Th	U
MG_01-c1	Trachytic/Trachyandesitic breccia	4.33	1.51	16.6	56.84	0.37	2.66	13.22	0.7	0.06	4.6	12.99	431	23	65	b.d.	b.d.	5	4	100	11	58	852	15	454	98	896	72	145	50	11	26	4
MG_01-c2	Trachytic/Trachyandesitic breccia	3.86	2.28	16.98	61.06	0.48	2.76	6.99	0.85	0.1	4.82	9.86	378	b.d.	42	9	8	10	b.d.	126	b.d.	104	734	22	630	102	849	84	159	66	10	29	9
MG_03-c2	Trachyte	5.42	0.45	16.61	63.32	0.3	4.43	5.69	0.6	0.05	3.65	4.41	23	7	11	10	b.d.	b.d.	6	145	15	124	556	18	494	75	745	59	109	38	13	9	3
MG_03-c3	Trachyte	5.54	0.49	16.65	63.83	0.31	4.71	4.6	0.65	0.05	3.71	3.64	46	9	10	b.d.	b.d.	b.d.	5	120	16	129	481	19	566	81	773	65	119	48	9	13	3
MG_03-c4	Trachyte	5.39	1.01	16.58	64.02	0.35	4.45	2.47	0.69	0.3	5.05	2.98	21	b.d.	21	b.d.	6	b.d.	4	123	15	123	421	20	548	81	881	65	135	48	16	13	5
MG_03-c5	Trachytic/Trachyandesitic breccia	4.94	1.65	18.12	61.02	0.4	3.21	5.26	0.8	0.09	4.19	8.08	76	10	30	6	b.d.	b.d.	b.d.	127	19	90	795	23	655	133	976	104	198	57	9	25	5
MG_05-c1	Trachytic/Trachyandesitic breccia	4.84	0.7	17.12	60.14	0.36	3.16	9.05	0.63	0.1	3.36	12.32	1342	b.d.	24	27	b.d.	20	6	118	b.d.	76	796	18	628	120	901	92	171	82	b.d.	29	11
MG_07-c1	Trachytic/Trachyandesitic breccia	5.32	1.29	17.76	60.7	0.43	3.48	6.19	0.76	0.08	3.67	7.48	122	11	26	7	b.d.	b.d.	b.d.	108	19	77	764	26	586	108	916	100	191	59	8	24	5
MG_09-c1	Trachytic/Trachyandesitic breccia	5.1	3.19	18.21	61.17	0.44	3.34	4	0.85	0.09	5.11	8.37	170	7	32	b.d.	4	3	5	249	20	70	872	27	653	113	935	86	170	51	11	24	3
MG_09-c4	Trachytic/Trachyandesitic breccia	5.52	1.93	18.07	61.18	0.43	3.79	3.67	0.82	0.11	4.47	6.39	153	6	29	b.d.	3	b.d.	b.d.	131	15	86	807	24	593	120	1056	99	192	50	14	28	6
