# Supplementary material for: Discovery of a Roman Quarry for Pozzolanic aggregates in the Euganean Hills Magmatic District, Northeast Italy: A stepwise archaeometric approach
Source: PLoS One. 2026 Apr 13;21(4):e0347202. doi: 10.1371/journal.pone.0347202 (PMC13075682; doi:10.1371/journal.pone.0347202)
Supplement: S2 Table — Castellone and archaeological samples from Via Scavi in Montegrotto. Sheets are related to the four analysed categories (amphibole, biotite, plagioclase, magnetite). Legend: Samples: MG_01, MG_02, MG_04, MG_09 = archaeological mortars from Via Scavi; VD_01 and VD_22 = quarry samples from Villa Draghi; MCA_09 and MCA_16 quarry samples from Via Scagliara di M. Castellone; Grain: numbering of the mineral within the four analyzed categories (Amp = amphibole; Bt = biotite; Pl = plagioclase; Mag = magnetite). Spectrum = punctual EDS analysis. (XLSX) [file pone.0347202.s005.xlsx]

## Sheet: Amphibole
Sample	VD_01																																					VD_22
Grain	Amp1								Amp4							Amp3											Amp2											Amp1
Spectrum	35	36	37	38	39	40	41	42	52	53	54	55	56	57	58	89	90	91	93	94	95	96	97	98	100	101	136	137	138	139	140	141	142	143	150	151	153	246	247	249	253	255	256	257	258	259	267	268	269
SiO2	40.0739	40.2751	40	40.6025	40.3724	40.3835	40.2895	40.1134	40.4613	40.6414	40.2796	39.8945	40.3376	40.0101	39.9864	40.235	39.995	40.0421	40.3107	40.4815	40.2191	40.3477	40.4074	40.0731	39.9526	40.1613	40.8045	40.4143	40.576	40.3114	40.2873	40.4296	40.4985	40.3802	40.4363	40.4652	40.3442	40.187	40.2646	40.2032	40.0095	40.2371	40.4977	40.6966	40.2501	40.4676	40.722	40.3414	40.4668
TiO2	4.46677	4.36965	4.69208	4.36039	4.50646	4.34042	4.3506	4.56568	4.11454	4.31045	4.40817	4.30024	4.38856	4.38802	4.45706	4.5846	4.6915	4.74015	4.42792	4.59462	4.4373	4.41792	4.41803	4.51556	4.52496	4.49603	4.41869	4.31998	4.33032	4.46709	4.48614	4.47697	4.4477	4.17389	4.11498	4.14426	4.12434	4.3979	4.46624	4.22266	4.41726	4.39803	4.48671	4.43821	4.5059	4.59414	4.59528	4.83862	4.71249
Al2O3	13.4003	13.4609	13.4506	13.3745	13.4118	13.3048	13.7166	13.7068	12.5098	12.5306	12.8336	12.8421	12.6965	12.8122	12.9313	12.9815	12.9407	12.901	12.9808	12.9431	12.7646	12.7162	12.6383	12.8918	12.7833	12.8137	12.6402	12.6276	12.8052	12.8148	12.7743	12.7662	12.8348	12.9811	12.4525	12.5208	12.5098	12.6366	12.5387	13.0101	12.7045	12.6859	12.6586	12.8161	12.7455	12.629	12.8961	12.4045	12.9838
MnO	0.293223	0.273714	0.351906	0.303076	0.332363	0.332374	0.303076	0.244415	0.42025	0.361648	0.303001	0.312744	0.2639	0.234549	0.32255	0.263932	0.273671	0.234564	0.254141	0.332377	0.254118	0.273676	0.371427	0.342088	0.322513	0.244349	0.2835	0.312759	0.322575	0.390993	0.322533	0.303026	0.26393	0.273698	0.469167	0.390968	0.312746	0.302966	0.254097	0.342113	0.273636	0.312749	0.342124	0.303049	0.263903	0.332342	0.31287	0.303025	0.254201
FeO	10.964	11.264	11.218	11.388	11.075	11.181	11.115	11.315	10.868	11.183	11.653	11.497	11.432	11.571	11.372	11.448	11.165	11.203	11.293	11.246	11.167	11.199	11.01	11.189	11.305	11.249	11.356	11.103	11.3	11.325	11.063	11.42	11.282	11.4	11.215	11.146	11.187	11.151	11.352	11.399	11.297	11.155	11.286	11.237	11.448	11.401	11.583	11.998	11.737
Fe2O3	2.033	1.887	1.83	2.077	2.054	2.262	2.283	2.202	2.216	2.074	1.833	1.842	1.915	1.803	2.092	1.834	1.821	1.714	1.875	1.984	2.156	2.077	2.092	1.991	1.828	1.934	2.003	2.042	1.977	1.981	1.87	1.964	2.041	2.149	2.374	2.342	2.263	1.901	1.655	2.148	2.129	1.918	1.808	1.983	1.67	1.777	1.992	1.614	1.863
MgO	12.2079	12.2292	12.131	12.2697	12.229	12.2979	12.3479	12.2305	12.5098	12.3938	12.0125	12.0993	12.2274	11.9718	12.208	12.2777	12.2859	12.2071	12.3063	12.4055	12.3345	12.3741	12.521	12.2467	12.1382	12.325	12.5033	12.4028	12.3556	12.2869	12.354	12.3068	12.4145	12.2969	12.4329	12.4621	12.3828	12.3239	12.2064	12.2086	12.1182	12.3145	12.4338	12.4935	12.247	12.3064	12.3975	12.0232	12.2896
CaO	10.3215	10.5184	10.5181	10.4415	10.2935	10.2743	10.461	10.4512	10.1935	10.3216	10.39	10.4867	10.341	10.3983	10.4096	10.4791	10.3897	10.3599	10.4687	10.4112	10.2429	10.3313	10.3609	10.3604	10.34	10.4093	10.3918	10.2624	10.4201	10.3613	10.3699	10.3811	10.4106	10.4298	10.2337	10.2238	10.2327	10.3986	10.4082	10.3514	10.1245	10.438	10.5472	10.4601	10.5757	10.5568	10.5691	10.4886	10.6373
Na2O	2.7172	2.71759	2.69795	2.75702	2.77621	2.78608	2.73746	2.73745	2.76583	2.66837	2.71723	2.72674	2.73674	2.63867	2.68792	2.79572	2.78558	2.79522	2.74668	2.7861	2.75621	2.71722	2.71728	2.71715	2.75602	2.71717	2.81545	2.77573	2.76632	2.84447	2.74642	2.80544	2.7566	2.70766	2.75636	2.73678	2.68766	2.70715	2.71688	2.79555	2.76568	2.63882	2.71744	2.747	2.6879	2.62941	2.71806	2.74677	2.69844
K2O	0.996959	1.09486	1.04594	1.06566	1.00687	1.06555	1.0461	1.06565	1.05551	1.0654	1.07516	1.07506	1.10447	1.06524	1.07517	1.07528	1.03604	0.977351	1.04589	1.04601	1.0067	1.04583	1.07518	1.06536	1.06527	1.05559	1.05579	1.03601	1.0166	1.00681	1.01647	1.03615	1.00684	1.06547	1.11427	1.11426	1.09461	1.00663	1.05548	1.05566	1.01636	1.04575	1.06547	1.05578	1.07516	1.05568	1.09505	1.07525	1.11457
H2O+	2.02	2.03	2.02	2.02	2.03	2.02	2.03	2.02	2.03	2.03	2.02	2.02	2.02	2.02	2.02	2.02	2.02	2.03	2.02	2.02	2.03	2.02	2.03	2.02	2.02	2.02	2.02	2.03	2.03	2.02	2.03	2.02	2.03	2.02	2.02	2.02	2.02	2.03	2.02	2.02	2.02	2.03	2.02	2.03	2.02	2.02	2.02	2.02	2.02
Total	99.4946	100.12	99.9556	100.659	100.088	100.248	100.68	100.652	99.1445	99.5803	99.5252	99.0963	99.4631	98.9129	99.562	99.9948	99.4041	99.2044	99.7291	100.25	99.3684	99.5199	99.6415	99.4122	99.0358	99.4254	100.292	99.3267	99.8998	99.8098	99.3201	99.9092	99.9864	99.8778	99.6192	99.5661	99.1589	99.0428	98.9376	99.7562	98.8756	99.1738	99.863	100.26	99.4892	99.7694	100.901	99.8534	100.777
Si	5.954	5.956	5.927	5.972	5.964	5.964	5.923	5.905	6.039	6.041	6.004	5.977	6.011	5.998	5.959	5.966	5.959	5.974	5.985	5.98	5.993	6.003	6.005	5.974	5.981	5.984	6.025	6.022	6.014	5.987	6.002	5.998	5.997	5.992	6.023	6.024	6.029	6.008	6.027	5.978	5.997	6.008	6.008	6.008	5.997	6.01	5.985	6.005	5.96
Al	2.046	2.044	2.073	2.028	2.036	2.036	2.077	2.095	1.961	1.959	1.996	2.023	1.989	2.002	2.041	2.034	2.041	2.026	2.015	2.02	2.007	1.997	1.995	2.026	2.019	2.016	1.975	1.978	1.986	2.013	1.998	2.002	2.003	2.008	1.977	1.976	1.971	1.992	1.973	2.022	2.003	1.992	1.992	1.992	2.003	1.99	2.015	1.995	2.04
T subtotal	8	8	8	8	8	8	8	8	8	8	8	8	8	8	8	8	8	8	8	8	8	8	8	8	8	8	8	8	8	8	8	8	8	8	8	8	8	8	8	8	8	8	8	8	8	8	8	8	8
Ti	0.499	0.486	0.523	0.483	0.501	0.482	0.481	0.506	0.462	0.482	0.494	0.485	0.492	0.495	0.5	0.511	0.526	0.532	0.495	0.511	0.497	0.495	0.494	0.506	0.51	0.504	0.491	0.484	0.483	0.499	0.503	0.5	0.495	0.466	0.461	0.464	0.464	0.495	0.503	0.472	0.498	0.494	0.501	0.493	0.505	0.513	0.508	0.542	0.522
Al	0.301	0.301	0.276	0.291	0.299	0.28	0.3	0.283	0.239	0.237	0.258	0.244	0.241	0.262	0.23	0.235	0.232	0.243	0.257	0.233	0.235	0.233	0.218	0.238	0.237	0.234	0.224	0.24	0.251	0.23	0.245	0.23	0.237	0.263	0.209	0.221	0.232	0.235	0.239	0.258	0.241	0.24	0.221	0.238	0.235	0.22	0.219	0.181	0.214
Fe3+	0.228	0.211	0.204	0.23	0.229	0.251	0.252	0.243	0.249	0.232	0.206	0.208	0.214	0.204	0.235	0.205	0.204	0.192	0.209	0.221	0.241	0.232	0.234	0.223	0.206	0.217	0.222	0.23	0.22	0.222	0.21	0.219	0.228	0.24	0.266	0.262	0.255	0.214	0.186	0.24	0.24	0.215	0.202	0.22	0.187	0.199	0.22	0.181	0.207
Fe2+	1.269	1.306	1.317	1.306	1.278	1.278	1.26	1.284	1.266	1.302	1.373	1.361	1.336	1.363	1.322	1.335	1.309	1.318	1.315	1.303	1.286	1.296	1.28	1.311	1.339	1.308	1.311	1.291	1.316	1.328	1.299	1.33	1.299	1.311	1.303	1.287	1.291	1.31	1.348	1.324	1.313	1.31	1.327	1.299	1.353	1.343	1.337	1.428	1.358
Mg	2.704	2.696	2.68	2.69	2.693	2.708	2.706	2.684	2.783	2.747	2.669	2.702	2.716	2.676	2.712	2.714	2.729	2.715	2.724	2.732	2.74	2.745	2.774	2.721	2.709	2.737	2.752	2.755	2.73	2.72	2.744	2.722	2.741	2.72	2.761	2.766	2.759	2.747	2.724	2.706	2.708	2.741	2.75	2.75	2.72	2.724	2.716	2.668	2.698
C subtotal	5.001	5	5	5	5	4.999	4.999	5	4.999	5	5	5	4.999	5	4.999	5	5	5	5	5	4.999	5.001	5	4.999	5.001	5	5	5	5	4.999	5.001	5.001	5	5	5	5	5.001	5.001	5	5	5	5	5.001	5	5	4.999	5	5	4.999
Mn2+	0.037	0.034	0.044	0.038	0.042	0.042	0.038	0.03	0.053	0.046	0.038	0.04	0.033	0.03	0.041	0.033	0.035	0.03	0.032	0.042	0.032	0.034	0.047	0.043	0.041	0.031	0.035	0.039	0.04	0.049	0.041	0.038	0.033	0.034	0.059	0.049	0.04	0.038	0.032	0.043	0.035	0.04	0.043	0.038	0.033	0.042	0.039	0.038	0.032
Fe2+	0.094	0.086	0.073	0.094	0.09	0.103	0.107	0.109	0.09	0.088	0.08	0.079	0.09	0.087	0.094	0.084	0.082	0.08	0.088	0.085	0.106	0.099	0.088	0.084	0.077	0.094	0.092	0.092	0.086	0.078	0.08	0.087	0.098	0.103	0.094	0.101	0.107	0.084	0.074	0.095	0.103	0.084	0.073	0.089	0.074	0.072	0.087	0.065	0.087
Ca	1.643	1.667	1.67	1.646	1.629	1.626	1.648	1.648	1.63	1.644	1.659	1.683	1.651	1.67	1.662	1.665	1.659	1.656	1.665	1.648	1.635	1.647	1.65	1.655	1.659	1.662	1.644	1.639	1.655	1.649	1.655	1.65	1.652	1.658	1.633	1.631	1.638	1.666	1.669	1.649	1.626	1.67	1.676	1.655	1.688	1.68	1.664	1.673	1.679
Na	0.226	0.213	0.213	0.222	0.239	0.23	0.207	0.212	0.227	0.223	0.223	0.198	0.226	0.213	0.203	0.218	0.224	0.234	0.215	0.225	0.226	0.22	0.216	0.218	0.223	0.214	0.229	0.23	0.219	0.224	0.224	0.224	0.217	0.204	0.214	0.219	0.215	0.212	0.224	0.213	0.236	0.207	0.208	0.219	0.205	0.206	0.21	0.224	0.203
B subtotal	2	2	2	2	2	2.001	2	1.999	2	2.001	2	2	2	2	2	2	2	2	2	2	1.999	2	2.001	2	2	2.001	2	2	2	2	2	1.999	2	1.999	2	2	2	2	1.999	2	2	2.001	2	2.001	2	2	2	2	2.001
Na	0.556	0.566	0.562	0.564	0.556	0.568	0.573	0.569	0.574	0.546	0.562	0.594	0.565	0.554	0.574	0.586	0.58	0.575	0.576	0.573	0.57	0.564	0.567	0.568	0.577	0.571	0.577	0.572	0.576	0.595	0.569	0.582	0.574	0.575	0.582	0.571	0.564	0.573	0.564	0.593	0.568	0.557	0.574	0.567	0.572	0.551	0.565	0.569	0.568
K	0.189	0.207	0.198	0.2	0.19	0.201	0.196	0.2	0.201	0.202	0.204	0.205	0.21	0.204	0.204	0.203	0.197	0.186	0.198	0.197	0.191	0.199	0.204	0.203	0.203	0.201	0.199	0.197	0.192	0.191	0.193	0.196	0.19	0.202	0.212	0.212	0.209	0.192	0.202	0.2	0.194	0.199	0.202	0.199	0.204	0.2	0.205	0.204	0.209
A subtotal	0.745	0.773	0.76	0.764	0.746	0.769	0.769	0.769	0.775	0.748	0.766	0.799	0.775	0.758	0.778	0.789	0.777	0.761	0.774	0.77	0.761	0.763	0.771	0.771	0.78	0.772	0.776	0.769	0.768	0.786	0.762	0.778	0.764	0.777	0.794	0.783	0.773	0.765	0.766	0.793	0.762	0.756	0.776	0.766	0.776	0.751	0.77	0.773	0.777
O (non-W)	22	22	22	22	22	22	22	22	22	22	22	22	22	22	22	22	22	22	22	22	22	22	22	22	22	22	22	22	22	22	22	22	22	22	22	22	22	22	22	22	22	22	22	22	22	22	22	22	22
OH	2	2	2	2	2	2	2	2	2	2	2	2	2	2	2	2	2	2	2	2	2	2	2	2	2	2	2	2	2	2	2	2	2	2	2	2	2	2	2	2	2	2	2	2	2	2	2	2	2
Sum T,C,B,A	15.746	15.773	15.76	15.764	15.746	15.769	15.768	15.768	15.774	15.749	15.766	15.799	15.774	15.758	15.777	15.789	15.777	15.761	15.774	15.77	15.759	15.764	15.772	15.77	15.781	15.773	15.776	15.769	15.768	15.785	15.763	15.778	15.764	15.776	15.794	15.783	15.774	15.766	15.765	15.793	15.762	15.757	15.777	15.767	15.776	15.75	15.77	15.773	15.777
Fe3+/Σfe	0.143	0.131	0.128	0.141	0.143	0.154	0.156	0.149	0.155	0.143	0.124	0.126	0.131	0.123	0.142	0.126	0.128	0.121	0.13	0.137	0.148	0.143	0.146	0.138	0.127	0.134	0.137	0.142	0.136	0.136	0.132	0.134	0.14	0.145	0.16	0.159	0.154	0.133	0.116	0.145	0.145	0.134	0.126	0.137	0.116	0.123	0.134	0.108	0.125
Group	OH,F,Cl	OH,F,Cl	OH,F,Cl	OH,F,Cl	OH,F,Cl	OH,F,Cl	OH,F,Cl	OH,F,Cl	OH,F,Cl	OH,F,Cl	OH,F,Cl	OH,F,Cl	OH,F,Cl	OH,F,Cl	OH,F,Cl	OH,F,Cl	OH,F,Cl	OH,F,Cl	OH,F,Cl	OH,F,Cl	OH,F,Cl	OH,F,Cl	OH,F,Cl	OH,F,Cl	OH,F,Cl	OH,F,Cl	OH,F,Cl	OH,F,Cl	OH,F,Cl	OH,F,Cl	OH,F,Cl	OH,F,Cl	OH,F,Cl	OH,F,Cl	OH,F,Cl	OH,F,Cl	OH,F,Cl	OH,F,Cl	OH,F,Cl	OH,F,Cl	OH,F,Cl	OH,F,Cl	OH,F,Cl	OH,F,Cl	OH,F,Cl	OH,F,Cl	OH,F,Cl	OH,F,Cl	OH,F,Cl
Subgroup of (OH,F,Cl)	Ca	Ca	Ca	Ca	Ca	Ca	Ca	Ca	Ca	Ca	Ca	Ca	Ca	Ca	Ca	Ca	Ca	Ca	Ca	Ca	Ca	Ca	Ca	Ca	Ca	Ca	Ca	Ca	Ca	Ca	Ca	Ca	Ca	Ca	Ca	Ca	Ca	Ca	Ca	Ca	Ca	Ca	Ca	Ca	Ca	Ca	Ca	Ca	Ca
Species*	Ti-rich sadanagaite	Ti-rich pargasite	kaersutite	Ti-rich pargasite	kaersutite	Ti-rich pargasite	Ti-rich sadanagaite	kaersutite	Ti-rich magnesio-hastingsite	Ti-rich pargasite	Ti-rich pargasite	Ti-rich pargasite	Ti-rich pargasite	Ti-rich pargasite	Ti-rich magnesio-hastingsite	kaersutite	kaersutite	kaersutite	Ti-rich pargasite	kaersutite	Ti-rich magnesio-hastingsite	Ti-rich pargasite	Ti-rich magnesio-hastingsite	kaersutite	kaersutite	kaersutite	Ti-rich pargasite	Ti-rich pargasite	Ti-rich pargasite	Ti-rich pargasite	kaersutite	Ti-rich pargasite	Ti-rich pargasite	Ti-rich pargasite	Ti-rich magnesio-hastingsite	Ti-rich magnesio-hastingsite	Ti-rich magnesio-hastingsite	Ti-rich pargasite	kaersutite	Ti-rich pargasite	Ti-rich pargasite	Ti-rich pargasite	kaersutite	Ti-rich pargasite	kaersutite	kaersutite	kaersutite	kaersutite	kaersutite
* Please note that amphiboles with Ti > 0.5 apfu in the C site have been named here as kaersutite
C(Al + Fe3+ + 2Ti) (a.p.f.u.) vs. A(Na + K + 2Ca) (a.p.f.u.)	1.527	1.484	1.526	1.487	1.53	1.495	1.514	1.538	1.412	1.433	1.452	1.422	1.439	1.456	1.465	1.462	1.488	1.499	1.456	1.476	1.47	1.455	1.44	1.473	1.463	1.459	1.428	1.438	1.437	1.45	1.461	1.449	1.455	1.435	1.397	1.411	1.415	1.439	1.431	1.442	1.477	1.443	1.425	1.444	1.432	1.445	1.455	1.446	1.465
[VD_01]	0.745	0.773	0.76	0.764	0.746	0.769	0.769	0.769	0.775	0.748	0.766	0.799	0.775	0.758	0.778	0.789	0.777	0.761	0.774	0.77	0.761	0.763	0.771	0.771	0.78	0.772	0.776	0.769	0.768	0.786	0.762	0.778	0.764	0.777	0.794	0.783	0.773
[VD_22]																																						0.765	0.766	0.793	0.762	0.756	0.776	0.766	0.776	0.751	0.77	0.773	0.777
[MG_01]
[MG_02]
[MG_04]
[MG_09]
[MCA_09]
[MCA_16]
C(Al + Fe3+ + 2Ti) (a.p.f.u.)	0.5	0.5		1.5	1.5		0	2
A(Na + K + 2Ca) (a.p.f.u.)	0	1		0	1		0.5	0.5
Calculated according to Hawthorne et al. (2012) - American Mineralogist, and Locock (2014) - Computers & Geosciences
[truncated: 238 more columns]

## Sheet: Biotite
Sample	VD_01																										VD_22
Grain	Bt4							Bt2									Bt3										Bt1							Bt3												Bt2
Spectrum	102	103	104	105	106	107	108	109	110	111	112	113	114	115	116	117	126	127	128	129	130	131	132	133	134	135	173	174	176	177	178	179	180	232	233	234	235	236	238	239	241	242	243	244	245	312	313	314	316
SiO2	36.13	36.78	36.64	36.73	36.25	36.62	36.9	36.43	37.21	36.23	37.15	36.61	37.05	36.88	36.38	36.65	37.27	37.39	37.41	37.01	37.11	36.96	37.43	37.29	36.93	36.79	37.16	37.02	37.12	37.07	37.69	38.37	37.5	36.59	36.54	36.91	36.49	36.64	36.41	36.02	36.25	36.21	36.2	36.55	35.97	36.65	36.6	37.02	36.32
TiO2	6.41	6.46	6.39	6.47	6.44	6.56	6.55	5.92	5.93	5.91	5.98	5.94	5.92	6	6.06	6.11	6.23	6.22	6.25	6.11	6.22	6.29	6.16	6.38	6.25	6.4	6.74	6.67	6.83	6.68	6.86	6.67	6.7	6.58	6.51	6.42	6.66	6.59	6.63	6.6	6.57	6.45	6.48	6.42	6.51	6.56	6.43	6.39	6.52
Al2O3	14.76	14.96	15.07	15.07	14.79	14.97	15.18	14.21	14.49	14.07	14.58	14.16	14.55	14.3	14.11	14.37	14.74	14.85	14.81	14.68	14.44	14.77	14.82	14.64	14.68	14.72	15.3	15.21	15.32	15.28	15.42	15.9	15.42	15.06	14.95	15.07	14.9	15.03	14.84	14.81	14.95	14.76	14.9	15.07	14.78	14.9	14.85	14.87	14.87
FeO	14.39	14.34	14.39	14.31	14.35	14.44	14.38	15.16	15.46	15.39	15.34	15.2	15.21	15.23	15.16	15.32	14.44	14.46	14.52	14.24	14.27	14.3	14.05	14.33	14.37	14.41	14.77	14.61	14.8	14.66	15	14.85	14.72	14.34	14.22	14.21	14.31	14.18	14.42	14.19	14.16	14.27	14.29	14.27	14.14	14.43	14.46	14.29	14.63
MnO	0.2	0.19	0.2	0.23	0.21	0.18	0.18	0.33	0.27	0.36	0.27	0.31	0.34	0.32	0.31	0.29	0.18	0.18	0.17	0.17	0.26	0.18	0.22	0.2	0.19	0.22	0.16	0.17	0.22	0.24	0.16	0.23	0.21	0.21	0.19	0.2	0.23	0.25	0.24	0.24	0.19	0.22	0.19	0.18	0.28	0.15	0.17	0.15	0.18
MgO	14.09	14.51	14.38	14.32	14.09	14.33	14.44	13.9	14.25	13.71	14.14	13.93	14.2	14.04	13.78	14.17	14.75	14.73	14.78	14.63	14.58	14.71	14.24	14.72	14.47	14.45	14.52	14.4	14.4	14.5	14.76	15.21	14.66	14.45	14.32	14.15	14.36	14.5	14.18	14.1	14.31	14.22	14.24	14.38	14.16	14.39	14.56	14.54	14.33
CaO	0.11	0.09	0.07	0.16	0.13	0.12	0.09	0	0	0	0	0	0	0	0	0	0.08	0.13	0.09	0.06	0.07	0.08	0.12	0.08	0.05	0.05	0.1	0.11	0.11	0.1	0.07	0.14	0.09	0.1	0.1	0.15	0.12	0.11	0.08	0.12	0.11	0.19	0.13	0.1	0.11	0.04	0.07	0	0.05
Na2O	0.94	0.97	1	0.98	0.91	1	0.98	0.88	0.92	0.85	0.91	0.87	0.9	0.88	0.89	0.93	0.87	0.88	0.91	0.89	0.86	0.9	0.93	0.86	0.88	0.88	0.95	0.96	0.93	0.93	1.01	1	0.93	0.97	0.95	0.97	0.99	0.96	0.96	0.93	0.97	0.95	1.01	1.01	0.94	0.98	0.97	0.92	0.96
K2O	8.1	8.14	8.18	8.04	8.14	8.11	8.2	8.36	8.27	8.25	8.33	8.2	8.3	8.31	8.27	8.2	8.29	8.22	8.37	8.28	8.04	8.17	7.97	8.32	8.33	8.24	8.16	8.17	8.2	8.33	8.36	8.38	8.39	8.13	8.03	7.95	8.1	8.06	8.09	7.98	7.95	7.94	7.96	8.03	8.03	8.2	8.34	8.26	8.15
Total	95.13	96.44	96.32	96.31	95.31	96.33	96.9	95.19	96.8	94.77	96.7	95.22	96.47	95.96	94.96	96.04	96.85	97.06	97.31	96.07	95.85	96.36	95.94	96.82	96.15	96.16	97.86	97.32	97.93	97.79	99.33	100.75	98.62	96.43	95.81	96.03	96.16	96.32	95.85	94.99	95.46	95.21	95.4	96.01	94.92	96.3	96.45	96.44	96.01
Fe2O3 (calc)	6.68719	6.36772	6.15485	6.56863	6.52666	6.36372	5.91971	6.54444	6.62009	7.06808	6.29463	7.08541	6.48655	6.57551	6.78441	6.8889	6.25241	6.39273	5.87406	6.32895	7.25042	6.5901	6.96058	6.11165	6.08392	6.31431	5.95846	5.96816	5.766	5.45496	5.0631	4.79386	5.11412	6.29469	6.69662	6.78486	6.41795	6.53838	6.51107	6.95476	6.95098	7.20747	6.96422	6.62541	6.86801	6.12638	5.85723	6.04968	6.45417
FeO(calc)	8.37271	8.61017	8.85172	8.3994	8.47715	8.71377	9.05331	9.27116	9.50309	9.02997	9.67594	8.82438	9.37325	9.3132	9.05523	9.12121	8.81394	8.70767	9.23439	8.54507	7.7459	8.37007	7.7867	8.83059	8.89555	8.72824	9.40844	9.23971	9.61162	9.7515	10.4441	10.5364	10.1182	8.67589	8.19423	8.10483	8.53498	8.29661	8.56119	7.93195	7.90534	7.78455	8.02343	8.3083	7.96	8.91734	9.18952	8.84636	8.82239
H2O(calc)	1.98885	2.01731	2.01333	1.99748	2.00479	1.97359	2.01441	2.10326	2.14469	2.09935	2.13712	2.09861	2.14669	2.11371	2.05338	2.0782	2.13107	2.1325	2.12361	2.11163	2.07977	2.08611	2.04073	2.09999	2.09123	2.06409	2.03408	2.01594	2.02781	2.05772	2.03713	2.14748	2.08745	1.99847	1.99006	1.98892	1.95318	1.9935	1.96	1.95132	1.95803	1.97398	1.94864	1.98712	1.9633	1.98753	2.03331	2.05709	2.00186
Total(calc)	97.7888	99.0952	98.9499	98.9655	97.9686	98.9411	99.5074	97.9489	99.6079	97.5774	99.4677	98.0284	99.2665	98.7324	97.693	98.8083	99.6074	99.8329	100.022	98.8156	98.6561	99.1063	98.678	99.5322	98.8507	98.8566	100.491	99.9338	100.535	100.394	101.874	103.378	101.22	99.0591	98.4709	98.6986	98.7561	98.9685	98.4623	97.638	98.1144	97.906	98.0463	98.6608	97.5713	98.9012	99.0701	99.1031	98.6584
Si	5.52906	5.5494	5.54406	5.54733	5.5363	5.54273	5.55049	5.58906	5.60417	5.57812	5.60496	5.59508	5.59858	5.60529	5.59208	5.56988	5.58598	5.58753	5.59534	5.58629	5.59516	5.56272	5.62991	5.59586	5.58358	5.56305	5.53845	5.54754	5.53826	5.54397	5.5639	5.57187	5.56078	5.52895	5.53822	5.57118	5.53544	5.53272	5.53744	5.51304	5.51472	5.52439	5.51966	5.53436	5.514	5.54833	5.54395	5.57596	5.51792
IVAl	2.42663	2.43404	2.45182	2.43718	2.42122	2.44788	2.46086	2.29313	2.29703	2.27545	2.3101	2.26866	2.30832	2.28262	2.2835	2.33166	2.36051	2.36194	2.36947	2.35355	2.30455	2.38789	2.29998	2.35191	2.36418	2.38939	2.48117	2.46411	2.48616	2.4815	2.49481	2.51571	2.48067	2.46916	2.43603	2.40012	2.45443	2.45737	2.43815	2.44848	2.46211	2.42338	2.45348	2.45455	2.44659	2.44187	2.44565	2.39787	2.45985
IVFe3+	0.0443054	0.0165583	0.00412076	0.0154896	0.0424767	0.00939367	0	0.117811	0.0988005	0.14643	0.0849396	0.136263	0.0930942	0.112082	0.124411	0.0984594	0.0535136	0.0505352	0.0351813	0.0601608	0.100284	0.0493977	0.0701046	0.0522283	0.0522379	0.0475617	0	0	0	0	0	0	0	0.00188576	0.0257475	0.0286955	0.0101355	0.00990469	0.0244069	0.0384713	0.0231718	0.052224	0.0268642	0.0110915	0.0394084	0.0097987	0.0104021	0.0261731	0.022233
T subtotal	8	8	8	8	8	8	8.01134	8	8	8	8	8	8	8	8	8	8	8	8	8	8	8	8	8	8	8	8.01962	8.01165	8.02442	8.02547	8.05871	8.08758	8.04145	8	8	8	8	8	8	8	8	8	8	8	8	8	8	8	8
VIAl	0.235475	0.226204	0.235637	0.245275	0.240945	0.222564	0.230259	0.276259	0.275003	0.277668	0.282456	0.281848	0.282924	0.278907	0.272691	0.242201	0.243202	0.253513	0.241185	0.257923	0.261378	0.232056	0.327176	0.237319	0.251682	0.233904	0.206402	0.222156	0.207731	0.211756	0.188017	0.205496	0.21424	0.212857	0.234508	0.28073	0.209489	0.217472	0.221824	0.223039	0.21837	0.230603	0.224128	0.234813	0.223692	0.216595	0.205412	0.241801	0.20269
Mg	3.20723	3.23488	3.21708	3.19773	3.1986	3.20794	3.20311	3.17271	3.16357	3.14753	3.14697	3.16408	3.16908	3.16096	3.15549	3.18882	3.25882	3.24087	3.25293	3.2658	3.25335	3.27075	3.16517	3.25817	3.2364	3.23301	3.17717	3.17614	3.15472	3.18752	3.17939	3.20141	3.1819	3.22801	3.21577	3.15893	3.22593	3.23807	3.19785	3.21238	3.23115	3.22481	3.22414	3.22265	3.23235	3.22189	3.26129	3.23399	3.22494
Fe2+	1.07153	1.08643	1.1201	1.06088	1.08272	1.10298	1.13885	1.18951	1.19694	1.16269	1.22085	1.12784	1.1845	1.18376	1.16404	1.15926	1.10475	1.08823	1.15506	1.07864	0.976674	1.05351	0.979471	1.1082	1.12477	1.10374	1.1727	1.15792	1.19927	1.21962	1.28938	1.27955	1.25477	1.09635	1.03864	1.02306	1.08277	1.04771	1.08888	1.01527	1.00575	0.99322	1.0231	1.05208	1.02046	1.12896	1.16409	1.1143	1.12091
Fe3+	0.725783	0.706431	0.696694	0.731047	0.707618	0.715426	0.670067	0.637743	0.651489	0.672478	0.629718	0.6786	0.644499	0.639974	0.660347	0.689375	0.651667	0.668357	0.625954	0.658706	0.722335	0.696983	0.717741	0.637926	0.63996	0.670931	0.668281	0.673004	0.647371	0.613908	0.562449	0.523851	0.570674	0.713876	0.738036	0.741955	0.7225	0.733058	0.72076	0.762548	0.772575	0.775246	0.772215	0.743837	0.752857	0.688122	0.65724	0.659518	0.715642
Ti	0.734283	0.735031	0.727627	0.736732	0.737064	0.747519	0.744087	0.677633	0.673378	0.677869	0.67952	0.679477	0.672686	0.683917	0.694551	0.696519	0.706957	0.70527	0.708171	0.695763	0.707961	0.715327	0.70123	0.724065	0.711776	0.728685	0.76295	0.756757	0.772889	0.756033	0.772102	0.744624	0.755537	0.748889	0.742738	0.731721	0.759071	0.749746	0.756525	0.755845	0.750832	0.738367	0.741241	0.732016	0.745496	0.747367	0.732245	0.726571	0.743895
Mn	0.0259238	0.0242814	0.0256323	0.0294223	0.0271654	0.0230761	0.0229331	0.0428824	0.034443	0.046947	0.0345035	0.0401286	0.0435165	0.0411948	0.0403606	0.0373298	0.0228506	0.0227836	0.0215364	0.0217339	0.0332032	0.0229463	0.0280278	0.0254208	0.0243317	0.0281767	0.0201984	0.0215773	0.0278018	0.0304015	0.0200059	0.0282893	0.026376	0.0268773	0.0243916	0.0255693	0.0295523	0.0319749	0.0309161	0.0311132	0.0244824	0.0284292	0.0245382	0.0230854	0.0363555	0.0192338	0.0218108	0.0191364	0.0231626
O subtotal	6.00022	6.01326	6.02277	6.00109	5.99412	6.01951	6.00931	5.99674	5.99482	5.98518	5.99403	5.97197	5.9972	5.98871	5.98748	6.0135	5.98825	5.97902	6.00483	5.97857	5.9549	5.99158	5.91881	5.99111	5.98892	5.99845	6.0077	6.00755	6.00978	6.01924	6.01134	5.98322	6.0035	6.02686	5.99409	5.96197	6.02931	6.01803	6.01675	6.0002	6.00316	5.99067	6.00936	6.00848	6.01121	6.02217	6.04209	5.99532	6.03124
Oct Vacancy	0	0	0	0	0.00588254	0	0	0.00325802	0.00518096	0.014822	0.00597494	0.0280299	0.00279568	0.0112911	0.01252	0	0.0117529	0.0209761	0	0.0214341	0.0450998	0.00842076	0.0811886	0.00889038	0.0110801	0.00155406	0	0	0	0	0	0.0167806	0	0	0.00591154	0.0380327	0	0	0	0	0	0.0093288	0	0	0	0	0	0.00468451	0
K	1.58401	1.5672	1.57939	1.54975	1.58807	1.56653	1.57286	1.63814	1.58974	1.62406	1.60387	1.60231	1.60093	1.61295	1.62469	1.59194	1.58454	1.56609	1.59524	1.59504	1.54876	1.56933	1.531	1.59205	1.60713	1.59047	1.54974	1.5608	1.55875	1.58692	1.56933	1.54325	1.58328	1.5676	1.55473	1.53254	1.56828	1.55341	1.57141	1.56173	1.54589	1.54853	1.5512	1.55265	1.5735	1.58431	1.61095	1.58768	1.58112
Na	0.278906	0.283761	0.293372	0.286969	0.269463	0.293462	0.28581	0.261763	0.268649	0.253738	0.266196	0.257794	0.263681	0.25932	0.265245	0.274032	0.252816	0.254972	0.263892	0.26046	0.251401	0.26263	0.271213	0.250218	0.257966	0.257996	0.274525	0.278921	0.269026	0.269667	0.289082	0.28155	0.267383	0.284183	0.279172	0.283871	0.291179	0.281061	0.283078	0.27598	0.28611	0.281013	0.298587	0.296516	0.279384	0.287648	0.284876	0.268669	0.282779
Ca	0.0180364	0.0145496	0.0113486	0.0258914	0.021273	0.0194608	0.0145051	0	0	0	0	0	0	0	0	0	0.012847	0.0208152	0.014423	0.0097035	0.0113082	0.0129008	0.0193391	0.0128629	0.00809984	0.00810077	0.0159693	0.0176616	0.0175845	0.016024	0.0110719	0.0217826	0.0142995	0.0161903	0.0162396	0.0242587	0.0195044	0.0177971	0.0130362	0.019679	0.01793	0.0310587	0.0212383	0.0162238	0.0180673	0.00648816	0.0113608	0	0.00813903
A subtotal	1.88095	1.86551	1.88411	1.86261	1.87881	1.87945	1.87318	1.8999	1.85839	1.8778	1.87006	1.8601	1.86461	1.87227	1.88993	1.86597	1.8502	1.84188	1.87355	1.8652	1.81147	1.84486	1.82155	1.85513	1.8732	1.85656	1.84023	1.85738	1.84536	1.87261	1.86948	1.84658	1.86496	1.86798	1.85014	1.84067	1.87897	1.85227	1.86753	1.85739	1.84993	1.8606	1.87103	1.86539	1.87095	1.87845	1.90718	1.85635	1.87204
A Vacancy	0.119049	0.134493	0.11589	0.137391	0.12119	0.120547	0.126823	0.100096	0.141611	0.122203	0.129935	0.139901	0.135391	0.127729	0.110066	0.134027	0.149797	0.15812	0.126448	0.134799	0.18853	0.155139	0.17845	0.144865	0.126805	0.143436	0.159765	0.142616	0.154637	0.127392	0.13052	0.153418	0.135035	0.132022	0.149861	0.159328	0.121035	0.147734	0.132471	0.14261	0.150073	0.139399	0.12897	0.134606	0.129049	0.121549	0.0928155	0.143653	0.12796
OH	2.03191	2.03201	2.03379	2.01403	2.04409	1.99426	2.02289	2.15422	2.15643	2.15786	2.15259	2.1412	2.1656	2.14472	2.10717	2.10852	2.13234	2.12751	2.12047	2.12785	2.09341	2.09609	2.04921	2.10382	2.11083	2.08368	2.02395	2.01679	2.01981	2.05448	2.00766	2.08189	2.06652	2.01603	2.01366	2.00419	1.97806	2.00964	1.99005	1.99386	1.98863	2.01057	1.9836	2.00873	2.00924	2.00872	2.05617	2.0685	2.0304
O2-	1.96809	1.96799	1.96621	1.98597	1.95591	2.00574	1.97711	1.84578	1.84357	1.84214	1.84741	1.8588	1.8344	1.85528	1.89283	1.89148	1.86766	1.87249	1.87953	1.87215	1.90659	1.90391	1.95079	1.89618	1.88917	1.91632	1.97605	1.98321	1.98019	1.94552	1.99234	1.91811	1.93348	1.98397	1.98634	1.99581	2.02194	1.99036	2.00995	2.00614	2.01137	1.98943	2.0164	1.99127	1.99076	1.99128	1.94383	1.9315	1.9696
Sum T,O,A	15.8812	15.8788	15.9069	15.8637	15.8729	15.899	15.8938	15.8966	15.8532	15.863	15.8641	15.8321	15.8618	15.861	15.8774	15.8795	15.8385	15.8209	15.8784	15.8438	15.7664	15.8364	15.7404	15.8462	15.8621	15.855	15.8675	15.8766	15.8796	15.9173	15.9395	15.9174	15.9099	15.8948	15.8442	15.8026	15.9083	15.8703	15.8843	15.8576	15.8531	15.8513	15.8804	15.8739	15.8822	15.9006	15.9493	15.8517	15.9033
Fe3+/Fetot	0.418158	0.399569	0.38487	0.41304	0.409258	0.396553	0.370424	0.388446	0.385311	0.413257	0.369235	0.419448	0.383744	0.388496	0.402689	0.404621	0.389617	0.39781	0.364023	0.399925	0.45719	0.41468	0.445786	0.383769	0.380964	0.394293	0.363003	0.367576	0.350566	0.334823	0.303727	0.29048	0.312622	0.394987	0.423753	0.429639	0.403565	0.414908	0.406298	0.441019	0.441713	0.454482	0.438528	0.417778	0.437058	0.382028	0.364487	0.380941	0.396966
Calculated according to Li et al. (2020; 2022) - Lithos
Mg/(Mg + VIFe) vs. VIAl	0.640863	0.643406	0.639087	0.640872	0.641138	0.638225	0.639084	0.634546	0.631199	0.631693	0.629704	0.636569	0.634059	0.634133	0.633649	0.633022	0.649783	0.648503	0.646199	0.65275	0.656929	0.651382	0.65095	0.651074	0.647135	0.645611	0.633136	0.634332	0.630772	0.634831	0.631933	0.639667	0.635447	0.640702	0.644127	0.641544	0.641185	0.645184	0.638614	0.643737	0.645007	0.64583	0.642328	0.642145	0.645738	0.639394	0.641655	0.645789	0.637152
[VD_01]	0.235475	0.226204	0.235637	0.245275	0.240945	0.222564	0.230259	0.276259	0.275003	0.277668	0.282456	0.281848	0.282924	0.278907	0.272691	0.242201	0.243202	0.253513	0.241185	0.257923	0.261378	0.232056	0.327176	0.237319	0.251682	0.233904
[VD_22]																											0.206402	0.222156	0.207731	0.211756	0.188017	0.205496	0.21424	0.212857	0.234508	0.28073	0.209489	0.217472	0.221824	0.223039	0.21837	0.230603	0.224128	0.234813	0.223692	0.216595	0.205412	0.241801	0.20269
[MG_01]
[MG_02]
[MG_04]
[MG_09]
[MCA_09]
[MCA_16]
Si vs. Mg/(Mg + VIFe)	5.52906	5.5494	5.54406	5.54733	5.5363	5.54273	5.55049	5.58906	5.60417	5.57812	5.60496	5.59508	5.59858	5.60529	5.59208	5.56988	5.58598	5.58753	5.59534	5.58629	5.59516	5.56272	5.62991	5.59586	5.58358	5.56305	5.53845	5.54754	5.53826	5.54397	5.5639	5.57187	5.56078	5.52895	5.53822	5.57118	5.53544	5.53272	5.53744	5.51304	5.51472	5.52439	5.51966	5.53436	5.514	5.54833	5.54395	5.57596	5.51792
[VD_01]	0.640863	0.643406	0.639087	0.640872	0.641138	0.638225	0.639084	0.634546	0.631199	0.631693	0.629704	0.636569	0.634059	0.634133	0.633649	0.633022	0.649783	0.648503	0.646199	0.65275	0.656929	0.651382	0.65095	0.651074	0.647135	0.645611
[VD_22]																											0.633136	0.634332	0.630772	0.634831	0.631933	0.639667	0.635447	0.640702	0.644127	0.641544	0.641185	0.645184	0.638614	0.643737	0.645007	0.64583	0.642328	0.642145	0.645738	0.639394	0.641655	0.645789	0.637152
[MG_01]
[MG_02]
[MG_04]
[MG_09]
[MCA_09]
[MCA_16]
IVAl vs. VIAl	2.42663	2.43404	2.45182	2.43718	2.42122	2.44788	2.46086	2.29313	2.29703	2.27545	2.3101	2.26866	2.30832	2.28262	2.2835	2.33166	2.36051	2.36194	2.36947	2.35355	2.30455	2.38789	2.29998	2.35191	2.36418	2.38939	2.48117	2.46411	2.48616	2.4815	2.49481	2.51571	2.48067	2.46916	2.43603	2.40012	2.45443	2.45737	2.43815	2.44848	2.46211	2.42338	2.45348	2.45455	2.44659	2.44187	2.44565	2.39787	2.45985
[VD_01]	0.235475	0.226204	0.235637	0.245275	0.240945	0.222564	0.230259	0.276259	0.275003	0.277668	0.282456	0.281848	0.282924	0.278907	0.272691	0.242201	0.243202	0.253513	0.241185	0.257923	0.261378	0.232056	0.327176	0.237319	0.251682	0.233904
[VD_22]																											0.206402	0.222156	0.207731	0.211756	0.188017	0.205496	0.21424	0.212857	0.234508	0.28073	0.209489	0.217472	0.221824	0.223039	0.21837	0.230603	0.224128	0.234813	0.223692	0.216595	0.205412	0.241801	0.20269
[MG_01]
[MG_02]
[MG_04]
[MG_09]
[MCA_09]
[MCA_16]
Ti vs. 2(Mg + Fe)	0.734283	0.735031	0.727627	0.736732	0.737064	0.747519	0.744087	0.677633	0.673378	0.677869	0.67952	0.679477	0.672686	0.683917	0.694551	0.696519	0.706957	0.70527	0.708171	0.695763	0.707961	0.715327	0.70123	0.724065	0.711776	0.728685	0.76295	0.756757	0.772889	0.756033	0.772102	0.744624	0.755537	0.748889	0.742738	0.731721	0.759071	0.749746	0.756525	0.755845	0.750832	0.738367	0.741241	0.732016	0.745496	0.747367	0.732245	0.726571	0.743895
[VD_01]	10.0091	10.0555	10.0677	9.97932	9.97789	10.0527	10.0241	9.99994	10.024	9.96539	9.99509	9.94103	9.99615	9.96938	9.95976	10.0749	10.0305	9.99491	10.0679	10.0063	9.90471	10.0425	9.72476	10.0086	10.0023	10.0154
[VD_22]																											10.0363	10.0141	10.0027	10.0421	10.0624	10.0096	10.0147	10.0765	9.9849	9.84789	10.0624	10.0377	10.015	9.9804	10.019	9.98654	10.0389	10.0371	10.0113	10.078	10.1652	10.0156	10.123
[MG_01]
[MG_02]
[MG_04]
[MG_09]
[MCA_09]
[MCA_16]
IVAl	2	3
VIAl	0	1
Ti	0	1
2(Mg + Fe)	12	10
[truncated: 203 more columns]

## Sheet: Plagioclase
Sample	VD_01																				VD_22																												MG_01
Grain	PL3					PL2							PL1								Pl3							Pl1					Pl4								Pl5								Pl2
Spectrum	25	26	31	32	33	45	46	47	48	49	50	51	61	62	63	64	66	69	70	71	203	205	206	207	208	209	210	294	295	296	297	304	334	336	337	338	339	340	341	342	344	345	346	347	348	349	351	352	379
SiO2	59.38	60.09	59.37	58.94	60.55	59.81	59.47	60.44	60.15	60.12	60.57	61.01	61.5	61.31	60.64	60.53	60.85	60.79	60.64	60.44	61.9	61.75	61.61	60.44	60.97	61.01	61.08	62.41	60.87	60.39	59.63	62.39	60.1	59.98	60.44	61.22	60.15	61.28	59.84	60.78	62.18	62.3	62.25	61.79	61.55	61.77	62.22	61.82	57.39
TiO2	0	0.13	0	0	0.05	0	0	0.1	0	0.05	0	0.05	0	0	0	0	0	0	0.06	0.08	0	0	0.06	0.11	0.06	0.07	0.07	0.07	0.06	0.07	0.06	0	0	0	0.06	0.07	0	0.08	0.08	0.08	0	0	0	0	0.09	0.07	0	0.08	0.15
Al2O3	25.18	25.25	25.32	25.42	24.93	24.86	25.09	24.83	24.85	25.33	25.12	25.02	24.78	24.8	24.75	24.51	24.37	24.4	24.52	24.57	23.75	23.48	23.98	25.25	24.98	24.05	24.41	23.03	24.1	25.11	25.8	23.53	25.65	24.84	24.96	24.75	24.95	24.26	25.13	24.27	24.32	23.77	23.83	23.61	23.69	24.07	23.13	23.98	27.17
Fe2O3	0	0	0.212226	0.157566	0	0	0	0	0	0	0.0920722	0	0.364241	0.159954	0.407093	0.332102	0	0.162312	0	0	0	0	0	0	0	0	0	0	0	0	0	0	0.428519	0.407093	0	0	0	0	0.220477	0.0682806	0	0.0343165	0.0842085	0	0.080971	0.106389	0	0.123532	0.167856
FeO	0.34	0.33	0.221898	0.17292	0.42	0.45	0.39	0.38	0.33	0.46	0.334056	0.34	0	0.150691	0	0	0.31	0.168491	0.36	0.27	0.37	0.32	0.38	0.34	0.37	0.36	0.36	0.38	0.37	0.33	0.3	0.34	0	0	0.32	0.3	0.38	0.39	0.244197	0.226264	0.3	0.317967	0.271396	0.31	0.234418	0.270691	0.29	0.184689	0.343315
MnO	0	0	0	0	0	0	0	0.06	0	0	0	0	0	0	0	0	0	0	0	0.07	0	0	0.08	0	0	0	0.06	0	0	0	0	0	0	0	0	0	0	0	0	0	0	0.05	0.07	0	0	0.07	0	0.06	0
MgO	0	0	0	0	0	0	0.03	0	0	0	0	0	0	0	0	0	0	0	0	0	0	0	0	0	0	0	0	0	0	0	0	0	0	0	0	0	0	0	0	0	0	0	0	0	0	0	0	0	0
CaO	6.48	6.23	6.47	6.7	5.83	6.23	6.53	6.15	6.06	6.43	6.13	5.97	5.5	5.54	5.67	5.56	5.51	5.4	5.73	5.91	4.88	4.76	5.2	6.47	6.26	5.47	5.69	4.33	5.45	6.24	6.7	4.74	6.6	6	5.89	5.54	6.11	5.3	6.17	5.34	5.01	4.59	4.78	4.64	4.76	4.9	4.28	4.87	8.39
BaO	0.12	0	0.08	0	0	0.09	0	0	0.18	0	0.16	0	0.09	0.11	0.17	0	0.14	0.17	0	0	0	0.15	0	0	0	0	0	0	0.1	0.1	0	0.12	0	0.2	0	0.09	0	0.07	0.08	0	0	0.12	0.09	0.11	0	0.12	0	0	0
Na2O	7.06	7.26	7.17	7.04	7.37	7.22	7.08	7.21	7.33	7.23	7.39	7.48	7.77	7.75	7.61	7.64	7.54	7.68	7.49	7.44	7.97	7.9	7.77	7.27	7.37	7.55	7.5	8.02	7.53	7.37	7.12	7.99	7.28	7.38	7.44	7.64	7.29	7.65	7.34	7.66	7.93	8.07	8.03	7.95	7.96	7.94	8	7.99	6.31
K2O	0.91	1	0.89	0.87	1.04	0.95	0.91	0.94	0.99	0.87	0.99	1.01	1.1	1.04	1	1.04	1.07	1.08	1.02	1.01	1.13	1.17	1.09	0.87	0.93	1.08	1	1.33	1.02	0.89	0.77	1.26	0.89	1.03	1	1.11	0.99	1.18	0.93	1.15	1.2	1.25	1.23	1.26	1.23	1.17	1.33	1.19	0.59
Total	99.47	100.29	99.7341	99.3005	100.19	99.61	99.5	100.11	99.89	100.49	100.786	100.88	101.104	100.861	100.247	99.6121	99.79	99.8508	99.82	99.79	100	99.53	100.17	100.75	100.94	99.59	100.17	99.57	99.5	100.5	100.38	100.37	100.949	99.8371	100.11	100.72	99.87	100.21	100.035	99.5745	100.94	100.502	100.636	99.67	99.5954	100.487	99.25	100.298	100.511
Si	2.67045	2.67663	2.66083	2.65245	2.69871	2.68432	2.67171	2.70026	2.69124	2.67408	2.68606	2.69938	2.71198	2.70993	2.69992	2.70773	2.72202	2.71541	2.71084	2.70332	2.75544	2.76512	2.74237	2.68137	2.69903	2.73379	2.72273	2.79093	2.73187	2.6849	2.65497	2.76967	2.65961	2.68479	2.69385	2.71142	2.68967	2.72836	2.67254	2.72003	2.74241	2.76016	2.75486	2.76067	2.75023	2.7394	2.78973	2.74338	2.56391
Ti	0	0.00435462	0	0	0.00167584	0	0	0.00335971	0	0.00167242	0	0.00166362	0	0	0	0	0	0	0.00201705	0.00269082	0	0	0.00200839	0.00366983	0.00199739	0.00235875	0.00234652	0.00235404	0.00202501	0.00234036	0.00200894	0	0	0	0.00201104	0.00233143	0	0.00267851	0.00268684	0.0026923	0	0	0	0	0.00302416	0.00233451	0	0.00266973	0.0050394
Al	1.33461	1.32557	1.33742	1.34824	1.30955	1.31497	1.32846	1.30741	1.31038	1.32784	1.31291	1.30469	1.28786	1.29191	1.29874	1.29221	1.28482	1.28454	1.29188	1.29519	1.246	1.23917	1.258	1.32023	1.30328	1.27009	1.28241	1.21379	1.27476	1.31573	1.35385	1.23109	1.33779	1.31042	1.31114	1.29191	1.31489	1.273	1.32276	1.28008	1.26416	1.24117	1.24291	1.24322	1.24756	1.25808	1.22226	1.25418	1.43058
Fe3+	0	0	0.00742495	0.00553536	0	0	0	0	0	0	0.00318737	0	0.0125385	0.00551908	0.0141492	0.0115972	0	0.00565977	0	0	0	0	0	0	0	0	0	0	0	0	0	0	0.0148033	0.0142247	0	0	0	0	0.00768671	0.00238537	0	0.00118685	0.00290912	0	0.00282434	0.00368317	0	0.0042794	0.00585397
T subtotal	4.00506	4.00655	4.00567	4.00623	4.00993	3.99929	4.00017	4.01103	4.00162	4.00359	4.00216	4.00573	4.01238	4.00736	4.01282	4.01153	4.00685	4.00561	4.00473	4.0012	4.00144	4.00429	4.00238	4.00527	4.00431	4.00623	4.00749	4.00708	4.00865	4.00297	4.01084	4.00077	4.0122	4.00944	4.007	4.00566	4.00456	4.00404	4.00567	4.00519	4.00656	4.00252	4.00068	4.00389	4.00364	4.0035	4.01199	4.00451	4.00539
Fe2+	0.0127873	0.0122929	0.00831686	0.00650787	0.0156548	0.01689	0.0146525	0.0141978	0.0123477	0.0171107	0.0123889	0.0125805	0	0.0055702	0	0	0.0115971	0.00629411	0.0134587	0.0100993	0.0137739	0.0119835	0.0141454	0.0126144	0.0136977	0.0134903	0.0134203	0.0142113	0.0138872	0.0122697	0.0111705	0.0126226	0	0	0.0119277	0.0111117	0.0142103	0.0145212	0.00912069	0.00846806	0.0110652	0.0117811	0.0100443	0.0115828	0.00875967	0.0100394	0.0108739	0.00685415	0.0128267
Mn	0	0	0	0	0	0	0	0.00227048	0	0	0	0	0	0	0	0	0	0	0	0.0026519	0	0	0.00301614	0	0	0	0.00226538	0	0	0	0	0	0	0	0	0	0	0	0	0	0	0.0018763	0.00262388	0	0	0.00262943	0	0.00225524	0
Mg	0	0	0	0	0	0	0.00200919	0	0	0	0	0	0	0	0	0	0	0	0	0	0	0	0	0	0	0	0	0	0	0	0	0	0	0	0	0	0	0	0	0	0	0	0	0	0	0	0	0	0
Ca	0.312231	0.297325	0.310679	0.32305	0.2784	0.299575	0.314313	0.294383	0.2905	0.306425	0.291257	0.283006	0.259856	0.262358	0.270479	0.266481	0.264083	0.258437	0.274446	0.283216	0.232744	0.228371	0.247991	0.307535	0.296909	0.262608	0.271753	0.207463	0.262066	0.297239	0.319616	0.22545	0.312928	0.287749	0.281269	0.262888	0.292726	0.252823	0.29524	0.256042	0.236743	0.21788	0.226645	0.222112	0.22788	0.232826	0.205605	0.231549	0.401593
Ba	0.00211476	0	0.001405	0	0	0.00158284	0	0	0.00315591	0	0.00278045	0	0.00155521	0.00190526	0.00296604	0	0.00245412	0.00297569	0	0	0	0.00263211	0	0	0	0	0	0	0.0017587	0.0017422	0	0.00208752	0	0.00350809	0	0.001562	0	0.00122128	0.00140009	0	0	0.00208335	0.00156077	0.00192586	0	0.00208543	0	0	0
Na	0.615596	0.627003	0.623039	0.614266	0.636879	0.628267	0.616697	0.624543	0.635868	0.623506	0.635404	0.64167	0.664324	0.664163	0.656937	0.662635	0.653958	0.665137	0.649192	0.645198	0.687868	0.685885	0.670569	0.625337	0.632565	0.65593	0.648206	0.695371	0.655236	0.635299	0.614642	0.687713	0.624628	0.640483	0.642938	0.656059	0.63203	0.660375	0.635587	0.664643	0.678112	0.693213	0.689005	0.688669	0.689606	0.682724	0.695455	0.687464	0.546567
K	0.0522088	0.0568256	0.050886	0.0499476	0.0591336	0.0543929	0.0521545	0.0535756	0.056508	0.0493666	0.0560083	0.057009	0.0618818	0.0586433	0.0568003	0.0593507	0.0610624	0.061544	0.0581706	0.0576306	0.0641708	0.0668377	0.0618957	0.0492392	0.0525209	0.061737	0.0568674	0.0758761	0.0584003	0.0504792	0.0437366	0.071358	0.0502449	0.0588167	0.0568601	0.0627169	0.0564751	0.0670229	0.0529875	0.0656552	0.0675182	0.0706504	0.0694422	0.0718167	0.070114	0.0661945	0.0760751	0.0673693	0.0336262
A subtotal	0.994938	0.993446	0.994326	0.993771	0.990067	1.00071	0.999827	0.988971	0.99838	0.996408	0.99784	0.994266	0.987617	0.99264	0.987183	0.988467	0.993154	0.994388	0.995267	0.998796	0.998557	0.995709	0.997618	0.994726	0.995692	0.993765	0.992513	0.992921	0.991348	0.997029	0.989165	0.999231	0.987802	0.990557	0.992995	0.994338	0.995442	0.995963	0.994334	0.994809	0.993438	0.997484	0.999321	0.996107	0.996359	0.996499	0.988009	0.995492	0.994613
tot. cat.	5	5	5	5	5	5	5	5	5	5	5	5	5	5	5	5	5	5	5	5	5	5	5	5	5	5	5	5	5	5	5	5	5	5	5	5	5	5	5	5	5	5	5	5	5	5	5	5	5
tot. oxy.	8.00385	8.00185	7.99629	7.99723	8.00715	8.00048	8.00152	8.01826	8.00024	8.00324	7.99841	8.00405	7.99908	7.99724	7.9995	7.99864	8.00692	7.99717	8.00511	8.00219	8.00242	8.00834	8.00715	8.00787	8.01012	8.01236	8.01374	8.01456	8.01445	8.00222	8.00472	8.00569	7.99847	7.99747	8.00154	8.00032	8.00286	8.00384	7.99616	7.99881	8.00167	7.99941	7.99855	8.00204	7.99859	7.99816	8.0151	7.99786	7.99707
End member	mole %	mole %	mole %	mole %	mole %	mole %	mole %	mole %	mole %	mole %	mole %	mole %	mole %	mole %	mole %	mole %	mole %	mole %	mole %	mole %	mole %	mole %	mole %	mole %	mole %	mole %	mole %	mole %	mole %	mole %	mole %	mole %	mole %	mole %	mole %	mole %	mole %	mole %	mole %	mole %	mole %	mole %	mole %	mole %	mole %	mole %	mole %	mole %	mole %
An	31.8592	30.3036	31.5537	32.7217	28.571	30.4993	31.9695	30.2707	29.5561	31.2903	29.6394	28.8286	26.3529	26.6309	27.4816	26.959	26.9719	26.2341	27.9531	28.7225	23.634	23.2772	25.2935	31.3137	30.2353	26.7892	27.82	21.1976	26.8592	30.2374	32.6807	22.8994	31.6793	29.1524	28.6697	26.7798	29.8326	25.7924	30.0097	25.9588	24.0991	22.1931	23.0075	22.6046	23.0741	23.7155	21.0416	23.4746	40.9044
Ab	62.8136	63.9046	63.2782	62.2191	65.3603	63.963	62.7257	64.2202	64.6946	63.6687	64.661	65.3642	67.3714	67.4165	66.7472	67.0366	66.7915	67.5185	66.1221	65.4329	69.8498	69.9102	68.3936	63.6727	64.4163	66.9128	66.3583	71.0497	67.1553	64.6274	62.8472	69.8526	63.2342	64.8887	65.5345	66.8314	64.4119	67.3701	64.6044	67.3847	69.028	70.6104	69.9432	70.0866	69.8265	69.5419	71.1729	69.6955	55.6706
Or	5.32724	5.79172	5.16817	5.0592	6.06864	5.53767	5.30476	5.50904	5.74925	5.04102	5.69961	5.80726	6.27566	5.95264	5.77112	6.00432	6.23656	6.24737	5.92484	5.84462	6.51624	6.81257	6.31295	5.0136	5.34839	6.29793	5.82165	7.75267	5.98546	5.13513	4.47207	7.24799	5.08654	5.95884	5.79574	6.38883	5.75553	6.83753	5.38593	6.65644	6.87297	7.19643	7.04931	7.30886	7.09944	6.74254	7.78552	6.82993	3.425
Feldspar (AT4O8) is calculated here by normalizing to 8 oxygen equivalents. End members calculation based on Ca, Na, K ratios only.
x	21.2568	20.9435	20.945	21.4201	20.3542	20.7873	21.2895	20.6444	20.5273	20.6862	20.5193	20.2215	19.4521	19.2681	19.5119	19.4838	19.7225	19.3644	19.9014	20.2059	18.3332	18.4512	18.9597	20.6704	20.466	19.6926	19.7317	18.3515	19.4151	20.2538	20.8124	18.6977	20.9262	20.5351	20.1306	19.7787	20.6718	19.7337	20.3908	19.6359	18.9225	18.293	18.553	18.6112	18.6365	18.6003	18.3063	18.5672	23.8772
[VD_01]	27.5909	26.2437	27.3263	28.3379	24.7432	26.4132	27.6864	26.2152	25.5964	27.0982	25.6685	24.9663	22.8223	23.063	23.7998	23.3472	23.3584	22.7194	24.2081	24.8744
[VD_22]																					20.4676	20.1587	21.9048	27.1184	26.1845	23.2002	24.0928	18.3577	23.2607	26.1864	28.3023	19.8315	27.4351	25.2468	24.8287	23.192	25.8358	22.3369	25.9892	22.481	20.8704	19.2198	19.925	19.5761	19.9828	20.5383	18.2226	20.3296
[MG_01]																																																	35.4242
[MG_02]
[MG_04]
[MG_09]
[MCA_09]
[MCA_16]
An	100	0	0	100
Ab	0	100	0	0
Or	0	0	100	0
x	50	0	100	50
y	86.6025	0	0	86.6025
An	10	0		20	0		30	0		40	0		50	0		60	0		70	0		80	0		90	0		90	90		80	80		70	70		60	60		50	50		40	40		30	30		20
Ab	90	90		80	80		70	70		60	60		50	50		40	40		30	30		20	20		10	10		10	0		20	0		30	0		40	0		50	0		60	0		70	0		80
Or	0	10		0	20		0	30		0	40		0	50		0	60		0	70		0	80		0	90		0	10		0	20		0	30		0	40		0	50		0	60		0	70		0
x	5	10		10	20		15	30		20	40		25	50		30	60		35	70		40	80		45	90		45	55		40	60		35	65		30	70		25	75		20	80		15	85		10
y	8.66025	0		17.3205	0		25.9808	0		34.641	0		43.3013	0		51.9615	0		60.6218	0		69.282	0		77.9423	0		77.9423	77.9423		69.282	69.282		60.6218	60.6218		51.9615	51.9615		43.3013	43.3013		34.641	34.641		25.9808	25.9808		17.3205
[truncated: 185 more columns]

## Sheet: Magnetite
Sample	MG_01																										MG_02
Grain	Mag7								Mag4							Mag3											Mag3														Mag2
Spectrum	427	428	429	430	431	432	433	434	447	448	449	450	451	452	454	455	456	457	458	459	460	461	462	463	464	465	573	574	575	576	577	580	581	582	584	585	586	587	588	589	627	629	630	631	632	633	634	635	636
Comment												Colloform	Colloform	Colloform	Colloform							Colloform	Colloform	Colloform	Colloform	Colloform										Colloform	Colloform	Colloform	Colloform	Colloform						Colloform	Colloform	Colloform	Colloform
SiO2	0.257	0.15	0.257	0.193	0.235	3.936	2.888	2.867	0.235	0.171	0.15	4.065	3.936	6.996	5.498	0.214	0.171	0.107	0.171	0.15	0.171	2.289	7.616	8.386	7.83	7.53	0.128	0.15	0.15	0.128	0.107	0.15	0.214	0.15	0.171	4.792	6.033	5.477	8.065	5.862	0.214	0.171	0.193	0.171	0.406	1.818	1.711	1.947	2.375
TiO2	9.608	9.391	9.107	8.474	9.191	7.873	8.69	10.108	8.924	8.707	8.757	8.257	8.157	7.573	8.073	8.073	8.157	8.29	8.307	8.557	8.39	7.723	7.223	7.189	7.306	6.906	9.391	9.308	9.458	9.091	9.474	9.274	9.007	9.324	9.041	8.557	8.19	8.49	7.773	8.307	9.158	8.991	9.007	8.774	9.107	8.507	8.624	8.507	8.023
Al2O3	2.57	2.381	3.174	2.815	2.494	3.137	2.966	2.324	3.099	3.061	3.08	3.004	2.872	2.607	2.74	2.929	2.891	2.91	2.815	2.834	2.872	3.08	3.477	3.477	3.647	3.344	3.911	3.817	3.93	3.76	3.949	3.892	3.647	3.798	3.514	3.533	3.307	3.666	3.288	3.401	3.174	2.929	2.891	2.853	3.099	3.401	3.137	3.118	3.155
Cr2O3	0	0	0	0	0	0	0	0	0	0	0	0	0	0	0	0	0.058	0	0	0.073	0	0	0	0	0	0	0	0	0	0	0	0	0	0	0	0	0	0	0	0	0	0	0	0.088	0	0	0	0	0
V2O3	0.132	0.177	0.191	0.191	0.25	0.177	0.118	0.25	0.177	0.221	0.162	0.221	0.206	0.103	0.191	0.118	0.147	0.132	0.221	0.235	0.191	0.162	0.177	0.177	0.177	0.162	0.177	0.162	0.221	0.206	0.132	0.221	0.206	0.235	0.25	0.177	0.162	0.147	0.162	0.191	0.265	0.221	0.235	0.25	0.162	0.162	0.177	0.206	0.132
Fe2O3	47.8	49.541	48.825	50.688	49.326	37.48	39.968	38.578	49.081	49.635	49.631	38.437	37.909	30.146	34.185	51.942	51.975	51.749	51.413	50.384	51.461	44.324	29.128	27.292	29.916	28.254	48.179	48.431	48.243	49.019	48.27	48.28	49.003	49.376	49.135	34.486	31.784	33.233	25.264	32.704	47.568	48.468	48.977	49.761	46.906	39.222	38.1	36.542	34.969
FeO	33.624	33.369	33.833	33.302	33.614	35.371	35.216	36.351	35.211	35.034	34.986	37.816	37.133	39.667	38.697	32.482	32.723	33.261	33.446	34.18	33.854	32.493	38.345	39.303	38.266	37.356	35.534	35.307	35.991	34.662	35.889	35.674	34.419	35.215	34.377	37.731	38.245	38.974	39.712	39.141	35.44	35.505	35.704	35.255	35.521	34.163	33.578	33.282	32.214
MnO	1.834	1.717	1.717	1.846	1.756	1.717	1.627	1.756	1.407	1.356	1.395	1.42	1.42	1.369	1.395	1.278	1.214	1.33	1.265	1.227	1.175	1.175	1.072	0.943	1.033	1.033	1.02	1.007	0.891	1.136	0.904	0.956	1.252	1.227	1.278	0.917	0.904	0.801	0.813	0.968	1.201	1.227	1.252	1.227	1.317	1.201	1.123	1.072	1.098
MgO	3.101	3.283	3.018	2.902	3.068	2.62	2.852	2.985	2.338	2.388	2.405	2.454	2.371	2.421	2.521	3.698	3.598	3.3	3.217	2.802	3.151	3.399	2.769	2.802	3.001	2.686	2.819	2.968	2.836	3.167	2.836	2.786	3.151	3.084	3.167	3.101	2.985	2.968	3.068	3.084	2.206	2.106	2.04	2.239	2.106	1.99	2.023	1.824	2.056
CaO	0.14	0.168	0.196	0.098	0.168	0.742	0.56	0.546	0.028	0	0	0.252	0.266	0.336	0.28	0.042	0.028	0.056	0.084	0.112	0.084	1.413	1.875	1.987	2.588	1.861	0.028	0.028	0	0	0	0	0	0.042	0.042	0.588	0.965	0.7	0.714	0.336	0.028	0.042	0.042	0.07	0.084	0.658	0.56	0.742	0.812
NiO	0.089	0.127	0.089	0.115	0.089	0	0	0	0.127	0	0	0.14	0.127	0	0.115	0.102	0.204	0	0	0	0	0	0.076	0	0	0	0.089	0	0	0	0	0	0.127	0.127	0	0	0.153	0	0.115	0.115	0.127	0	0.191	0.178	0	0	0	0.127	0.102
Total	99.155	100.304	100.407	100.624	100.191	93.053	94.885	95.765	100.627	100.573	100.566	96.066	94.397	91.218	93.695	100.878	101.166	101.135	100.939	100.554	101.349	96.058	91.758	91.556	93.764	89.132	101.276	101.178	101.72	101.169	101.561	101.233	101.026	102.578	100.975	93.882	92.728	94.456	88.974	94.109	99.381	99.66	100.532	100.866	98.708	91.122	89.033	87.367	84.936
Si	0.009	0.005	0.009	0.007	0.009	0.152	0.11	0.108	0.009	0.006	0.005	0.153	0.151	0.273	0.21	0.008	0.006	0.004	0.006	0.005	0.006	0.086	0.292	0.32	0.292	0.297	0.005	0.005	0.005	0.005	0.004	0.005	0.008	0.005	0.006	0.182	0.231	0.206	0.317	0.221	0.008	0.006	0.007	0.006	0.015	0.073	0.07	0.081	0.101
Ti	0.267	0.258	0.25	0.233	0.253	0.229	0.249	0.287	0.246	0.24	0.241	0.233	0.235	0.222	0.232	0.22	0.222	0.226	0.227	0.235	0.228	0.218	0.208	0.206	0.205	0.205	0.255	0.253	0.256	0.247	0.257	0.252	0.245	0.25	0.246	0.244	0.235	0.24	0.23	0.236	0.255	0.251	0.249	0.242	0.256	0.255	0.265	0.266	0.257
Al	0.112	0.103	0.136	0.121	0.108	0.143	0.133	0.104	0.134	0.132	0.133	0.133	0.13	0.12	0.124	0.125	0.123	0.124	0.121	0.122	0.123	0.136	0.157	0.157	0.16	0.155	0.166	0.162	0.167	0.16	0.168	0.166	0.155	0.159	0.15	0.158	0.149	0.163	0.152	0.151	0.139	0.128	0.125	0.123	0.136	0.16	0.151	0.153	0.158
Cr	0	0	0	0	0	0	0	0	0	0	0	0	0	0	0	0	0.002	0	0	0.002	0	0	0	0	0	0	0	0	0	0	0	0	0	0	0	0	0	0	0	0	0	0	0	0.003	0	0	0	0	0
V	0.004	0.005	0.006	0.006	0.007	0.005	0.004	0.008	0.005	0.006	0.005	0.007	0.006	0.003	0.006	0.003	0.004	0.004	0.006	0.007	0.006	0.005	0.005	0.005	0.005	0.005	0.005	0.005	0.006	0.006	0.004	0.006	0.006	0.007	0.007	0.005	0.005	0.004	0.005	0.006	0.008	0.007	0.007	0.007	0.005	0.005	0.006	0.007	0.005
Fe3+	1.331	1.364	1.34	1.394	1.361	1.09	1.145	1.097	1.352	1.369	1.369	1.088	1.093	0.886	0.985	1.416	1.415	1.412	1.406	1.387	1.402	1.251	0.839	0.784	0.84	0.837	1.309	1.316	1.305	1.331	1.308	1.313	1.333	1.324	1.338	0.985	0.914	0.941	0.748	0.929	1.327	1.352	1.355	1.371	1.317	1.179	1.173	1.145	1.121
Fe2+	1.04	1.021	1.032	1.017	1.031	1.143	1.122	1.149	1.078	1.074	1.072	1.189	1.189	1.295	1.239	0.984	0.99	1.009	1.017	1.046	1.025	1.019	1.227	1.255	1.194	1.23	1.073	1.066	1.082	1.046	1.081	1.078	1.041	1.049	1.041	1.197	1.222	1.226	1.307	1.235	1.099	1.1	1.098	1.08	1.109	1.141	1.148	1.159	1.147
Mn2+	0.057	0.053	0.053	0.057	0.055	0.056	0.052	0.056	0.044	0.042	0.043	0.045	0.046	0.045	0.045	0.039	0.037	0.041	0.039	0.038	0.036	0.037	0.035	0.03	0.033	0.034	0.031	0.031	0.027	0.035	0.028	0.029	0.038	0.037	0.039	0.029	0.029	0.026	0.027	0.031	0.038	0.039	0.039	0.038	0.042	0.041	0.039	0.038	0.04
Mg	0.171	0.179	0.164	0.158	0.168	0.151	0.162	0.168	0.128	0.13	0.131	0.138	0.135	0.141	0.144	0.2	0.194	0.178	0.174	0.153	0.17	0.19	0.158	0.16	0.167	0.158	0.152	0.16	0.152	0.17	0.152	0.15	0.17	0.164	0.171	0.175	0.17	0.166	0.18	0.174	0.122	0.116	0.112	0.122	0.117	0.118	0.123	0.113	0.131
Ca	0.006	0.007	0.008	0.004	0.007	0.031	0.023	0.022	0.001	0	0	0.01	0.011	0.014	0.011	0.002	0.001	0.002	0.003	0.004	0.003	0.057	0.077	0.081	0.103	0.079	0.001	0.001	0	0	0	0	0	0.002	0.002	0.024	0.04	0.028	0.03	0.014	0.001	0.002	0.002	0.003	0.003	0.028	0.025	0.033	0.037
Ni	0.003	0.004	0.003	0.003	0.003	0	0	0	0.004	0	0	0.004	0.004	0	0.004	0.003	0.006	0	0	0	0	0	0.002	0	0	0	0.003	0	0	0	0	0	0.004	0.004	0	0	0.005	0	0.004	0.003	0.004	0	0.006	0.005	0	0	0	0.004	0.003
Total	3	2.999	3.001	3	3.002	3	3	2.999	3.001	2.999	2.999	3	3	2.999	3	3	3	3	2.999	2.999	2.999	2.999	3	2.998	2.999	3	3	2.999	3	3	3.002	2.999	3	3.001	3	2.999	3	3	3	3	3.001	3.001	3	3	3	3	3	2.999	3
RAW DATA
Sample	MG_01	MG_01	MG_01	MG_01	MG_01	MG_01	MG_01	MG_01	MG_01	MG_01	MG_01	MG_01	MG_01	MG_01	MG_01	MG_01	MG_01	MG_01	MG_01	MG_01	MG_01	MG_01	MG_01	MG_01	MG_01	MG_01	MG_02	MG_02	MG_02	MG_02	MG_02	MG_02	MG_02	MG_02	MG_02	MG_02	MG_02	MG_02	MG_02	MG_02	MG_02	MG_02	MG_02	MG_02	MG_02	MG_02	MG_02	MG_02	MG_02
Grain	Mag7	Mag7	Mag7	Mag7	Mag7	Mag7_alt	Mag7_alt	Mag7_alt	Mag4	Mag4	Mag4	Mag4_alt	Mag4_alt	Mag4_alt	Mag4_alt	Mag3	Mag3	Mag3	Mag3	Mag3	Mag3	Mag3_alt	Mag3_alt	Mag3_alt	Mag3_alt	Mag3_alt	Mag3	Mag3	Mag3	Mag3	Mag3	Mag3	Mag3	Mag3	Mag3	Mag3_alt	Mag3_alt	Mag3_alt	Mag3_alt	Mag3_alt	Mag2	Mag2	Mag2	Mag2	Mag2	Mag2_alt	Mag2_alt	Mag2_alt	Mag2_alt
Spectrum	427	428	429	430	431	432	433	434	447	448	449	450	451	452	454	455	456	457	458	459	460	461	462	463	464	465	573	574	575	576	577	580	581	582	584	585	586	587	588	589	627	629	630	631	632	633	634	635	636
O	29.84	28.96	29.04	28.38	28.87	27.25	28.52	29.13	28.91	28.69	29.04	30.28	28.76	28.63	29.24	28.54	28.22	28.43	28.29	28.47	28.35	28.5	29.75	30.54	31.01	28.52	28.26	28.8	28.03	28.49	28.14	27.85	28.42	27.92	28.8	28.47	29.12	29.55	28.75	28.87	29.87	28.92	28.86	28.25	29.43	27.96	26.64	26.46	25.45
Na	0.08	0.04	0.06	0.04	0.07	0.12	0.04	0.1	0.06	0.06	0.03	0.08	0.05	0.07	0.07	0.06	0.04	0	0.05	0	0.04	0.06	0.06	0.09	0.03	0.11	0.04	0	0	0.03	0	0.04	0.03	0.07	0.04	0.03	0.1	0.08	0.08	0.06	0.06	0	0.05	0	0.04	0.06	0.07	0.11	0.12
Mg	1.87	1.98	1.82	1.75	1.85	1.58	1.72	1.8	1.41	1.44	1.45	1.48	1.43	1.46	1.52	2.23	2.17	1.99	1.94	1.69	1.9	2.05	1.67	1.69	1.81	1.62	1.7	1.79	1.71	1.91	1.71	1.68	1.9	1.86	1.91	1.87	1.8	1.79	1.85	1.86	1.33	1.27	1.23	1.35	1.27	1.2	1.22	1.1	1.24
Al	1.36	1.26	1.68	1.49	1.32	1.66	1.57	1.23	1.64	1.62	1.63	1.59	1.52	1.38	1.45	1.55	1.53	1.54	1.49	1.5	1.52	1.63	1.84	1.84	1.93	1.77	2.07	2.02	2.08	1.99	2.09	2.06	1.93	2.01	1.86	1.87	1.75	1.94	1.74	1.8	1.68	1.55	1.53	1.51	1.64	1.8	1.66	1.65	1.67
Si	0.12	0.07	0.12	0.09	0.11	1.84	1.35	1.34	0.11	0.08	0.07	1.9	1.84	3.27	2.57	0.1	0.08	0.05	0.08	0.07	0.08	1.07	3.56	3.92	3.66	3.52	0.06	0.07	0.07	0.06	0.05	0.07	0.1	0.07	0.08	2.24	2.82	2.56	3.77	2.74	0.1	0.08	0.09	0.08	0.19	0.85	0.8	0.91	1.11
P	0	0	0	0	0	0	0	0.03	0	0	0	0	0	0	0	0	0.02	0	0	0	0	0.32	0	0.03	0.32	0.02	0	0	0	0	0	0	0	0.03	0	0.12	0.21	0.03	0.07	0.02	0	0	0	0	0	0	0.04	0.1	0.08
K	0	0.03	0	0	0	0.06	0.03	0.07	0	0	0	0.12	0.11	0.15	0.14	0	0	0	0	0	0	0.05	0.1	0.09	0.07	0.09	0	0	0	0	0	0	0	0	0	0.1	0.14	0.07	0.17	0.12	0	0	0.02	0	0	0.03	0.02	0.04	0.07
Ca	0.1	0.12	0.14	0.07	0.12	0.53	0.4	0.39	0.02	0	0	0.18	0.19	0.24	0.2	0.03	0.02	0.04	0.06	0.08	0.06	1.01	1.34	1.42	1.85	1.33	0.02	0.02	0	0	0	0	0	0.03	0.03	0.42	0.69	0.5	0.51	0.24	0.02	0.03	0.03	0.05	0.06	0.47	0.4	0.53	0.58
Ti	5.76	5.63	5.46	5.08	5.51	4.72	5.21	6.06	5.35	5.22	5.25	4.95	4.89	4.54	4.84	4.84	4.89	4.97	4.98	5.13	5.03	4.63	4.33	4.31	4.38	4.14	5.63	5.58	5.67	5.45	5.68	5.56	5.4	5.59	5.42	5.13	4.91	5.09	4.66	4.98	5.49	5.39	5.4	5.26	5.46	5.1	5.17	5.1	4.81
V	0.09	0.12	0.13	0.13	0.17	0.12	0.08	0.17	0.12	0.15	0.11	0.15	0.14	0.07	0.13	0.08	0.1	0.09	0.15	0.16	0.13	0.11	0.12	0.12	0.12	0.11	0.12	0.11	0.15	0.14	0.09	0.15	0.14	0.16	0.17	0.12	0.11	0.1	0.11	0.13	0.18	0.15	0.16	0.17	0.11	0.11	0.12	0.14	0.09
Cr	0	0	0	0	0	0	0	0	0	0	0	0	0	0	0	0	0.04	0	0	0.05	0	0	0	0	0	0	0	0	0	0	0	0	0	0	0	0	0	0	0	0	0	0	0	0.06	0	0	0	0	0
Mn	1.42	1.33	1.33	1.43	1.36	1.33	1.26	1.36	1.09	1.05	1.08	1.1	1.1	1.06	1.08	0.99	0.94	1.03	0.98	0.95	0.91	0.91	0.83	0.73	0.8	0.8	0.79	0.78	0.69	0.88	0.7	0.74	0.97	0.95	0.99	0.71	0.7	0.62	0.63	0.75	0.93	0.95	0.97	0.95	1.02	0.93	0.87	0.83	0.85
Fe	59.57	60.59	60.45	61.34	60.63	53.71	55.33	55.24	61.7	61.95	61.91	56.28	55.38	51.92	53.99	61.58	61.79	62.05	61.96	61.81	62.31	56.26	50.18	49.64	50.67	48.8	61.32	61.32	61.72	61.23	61.66	61.5	61.03	61.91	61.09	53.45	51.96	53.54	48.54	53.3	60.82	61.5	62.01	62.21	60.42	53.99	52.75	51.43	49.5
Ni	0.07	0.1	0.07	0.09	0.07	0	0	0	0.1	0	0	0.11	0.1	0	0.09	0.08	0.16	0	0	0	0	0	0.06	0	0	0	0.07	0	0	0	0	0	0.1	0.1	0	0	0.12	0	0.09	0.09	0.1	0	0.15	0.14	0	0	0	0.1	0.08
Total	100.28	100.23	100.3	99.89	100.08	92.92	95.51	96.92	100.51	100.26	100.57	98.22	95.51	92.79	95.32	100.08	100	100.19	99.98	99.91	100.33	96.6	93.84	94.42	96.65	90.83	100.08	100.49	100.12	100.18	100.12	99.65	100.02	100.7	100.39	94.53	94.43	95.87	90.97	94.96	100.58	99.84	100.5	100.03	99.64	92.5	89.76	88.5	85.65
O (ppm)	298400	289600	290400	283800	288700	272500	285200	291300	289100	286900	290400	302800	287600	286300	292400	285400	282200	284300	282900	284700	283500	285000	297500	305400	310100	285200	282600	288000	280300	284900	281400	278500	284200	279200	288000	284700	291200	295500	287500	288700	298700	289200	288600	282500	294300	279600	266400	264600	254500
Na (ppm)	800	400	600	400	700	1200	400	1000	600	600	300	800	500	700	700	600	400	0	500	0	400	600	600	900	300	1100	400	0	0	300	0	400	300	700	400	300	1000	800	800	600	600	0	500	0	400	600	700	1100	1200
Mg (ppm)	18700	19800	18200	17500	18500	15800	17200	18000	14100	14400	14500	14800	14300	14600	15200	22300	21700	19900	19400	16900	19000	20500	16700	16900	18100	16200	17000	17900	17100	19100	17100	16800	19000	18600	19100	18700	18000	17900	18500	18600	13300	12700	12300	13500	12700	12000	12200	11000	12400
Al (ppm)	13600	12600	16800	14900	13200	16600	15700	12300	16400	16200	16300	15900	15200	13800	14500	15500	15300	15400	14900	15000	15200	16300	18400	18400	19300	17700	20700	20200	20800	19900	20900	20600	19300	20100	18600	18700	17500	19400	17400	18000	16800	15500	15300	15100	16400	18000	16600	16500	16700
Si (ppm)	1200	700	1200	900	1100	18400	13500	13400	1100	800	700	19000	18400	32700	25700	1000	800	500	800	700	800	10700	35600	39200	36600	35200	600	700	700	600	500	700	1000	700	800	22400	28200	25600	37700	27400	1000	800	900	800	1900	8500	8000	9100	11100
P (ppm)	0	0	0	0	0	0	0	300	0	0	0	0	0	0	0	0	200	0	0	0	0	3200	0	300	3200	200	0	0	0	0	0	0	0	300	0	1200	2100	300	700	200	0	0	0	0	0	0	400	1000	800
K (ppm)	0	300	0	0	0	600	300	700	0	0	0	1200	1100	1500	1400	0	0	0	0	0	0	500	1000	900	700	900	0	0	0	0	0	0	0	0	0	1000	1400	700	1700	1200	0	0	200	0	0	300	200	400	700
Ca (ppm)	1000	1200	1400	700	1200	5300	4000	3900	200	0	0	1800	1900	2400	2000	300	200	400	600	800	600	10100	13400	14200	18500	13300	200	200	0	0	0	0	0	300	300	4200	6900	5000	5100	2400	200	300	300	500	600	4700	4000	5300	5800
Ti (ppm)	57600	56300	54600	50800	55100	47200	52100	60600	53500	52200	52500	49500	48900	45400	48400	48400	48900	49700	49800	51300	50300	46300	43300	43100	43800	41400	56300	55800	56700	54500	56800	55600	54000	55900	54200	51300	49100	50900	46600	49800	54900	53900	54000	52600	54600	51000	51700	51000	48100
V (ppm)	900	1200	1300	1300	1700	1200	800	1700	1200	1500	1100	1500	1400	700	1300	800	1000	900	1500	1600	1300	1100	1200	1200	1200	1100	1200	1100	1500	1400	900	1500	1400	1600	1700	1200	1100	1000	1100	1300	1800	1500	1600	1700	1100	1100	1200	1400	900
Cr (ppm)	0	0	0	0	0	0	0	0	0	0	0	0	0	0	0	0	400	0	0	500	0	0	0	0	0	0	0	0	0	0	0	0	0	0	0	0	0	0	0	0	0	0	0	600	0	0	0	0	0
Mn (ppm)	14200	13300	13300	14300	13600	13300	12600	13600	10900	10500	10800	11000	11000	10600	10800	9900	9400	10300	9800	9500	9100	9100	8300	7300	8000	8000	7900	7800	6900	8800	7000	7400	9700	9500	9900	7100	7000	6200	6300	7500	9300	9500	9700	9500	10200	9300	8700	8300	8500
Fe (ppm)	595700	605900	604500	613400	606300	537100	553300	552400	617000	619500	619100	562800	553800	519200	539900	615800	617900	620500	619600	618100	623100	562600	501800	496400	506700	488000	613200	613200	617200	612300	616600	615000	610300	619100	610900	534500	519600	535400	485400	533000	608200	615000	620100	622100	604200	539900	527500	514300	495000
Ni (ppm)	700	1000	700	900	700	0	0	0	1000	0	0	1100	1000	0	900	800	1600	0	0	0	0	0	600	0	0	0	700	0	0	0	0	0	1000	1000	0	0	1200	0	900	900	1000	0	1500	1400	0	0	0	1000	800
Total	1002800	1002300	1003000	998900	1000800	929200	955100	969200	1005100	1002600	1005700	982200	955100	927900	953200	1000800	1000000	1001900	999800	999100	1003300	966000	938400	944200	966500	908300	1000800	1004900	1001200	1001800	1001200	996500	1000200	1007000	1003900	945300	944300	958700	909700	949600	1005800	998400	1005000	1000300	996400	925000	897600	885000	856500
Palma et al. (2020)
Ti (ppm) vs. V (ppm)	57600	56300	54600	50800	55100	47200	52100	60600	53500	52200	52500	49500	48900	45400	48400	48400	48900	49700	49800	51300	50300	46300	43300	43100	43800	41400	56300	55800	56700	54500	56800	55600	54000	55900	54200	51300	49100	50900	46600	49800	54900	53900	54000	52600	54600	51000	51700	51000	48100
[MG_01]	900	1200	1300	1300	1700	1200	800	1700	1200	1500	1100	1500	1400	700	1300	800	1000	900	1500	1600	1300	1100	1200	1200	1200	1100
[MG_02]																											1200	1100	1500	1400	900	1500	1400	1600	1700	1200	1100	1000	1100	1300	1800	1500	1600	1700	1100	1100	1200	1400	900
[MG_04]
[MG_09]
[VD_01]
[VD_22]
[MCA_09]
[MCA_16]
Fe (wt%) vs. V/Ti	59.57	60.59	60.45	61.34	60.63	53.71	55.33	55.24	61.7	61.95	61.91	56.28	55.38	51.92	53.99	61.58	61.79	62.05	61.96	61.81	62.31	56.26	50.18	49.64	50.67	48.8	61.32	61.32	61.72	61.23	61.66	61.5	61.03	61.91	61.09	53.45	51.96	53.54	48.54	53.3	60.82	61.5	62.01	62.21	60.42	53.99	52.75	51.43	49.5
[MG_01]	0.015625	0.0213144	0.0238095	0.0255906	0.030853	0.0254237	0.0153551	0.0280528	0.0224299	0.0287356	0.0209524	0.030303	0.0286299	0.0154185	0.0268595	0.0165289	0.0204499	0.0181087	0.0301205	0.0311891	0.0258449	0.0237581	0.0277136	0.0278422	0.0273973	0.02657
[MG_02]																											0.0213144	0.0197133	0.026455	0.0256881	0.0158451	0.0269784	0.0259259	0.0286225	0.0313653	0.0233918	0.0224033	0.0196464	0.0236052	0.0261044	0.0327869	0.0278293	0.0296296	0.0323194	0.0201465	0.0215686	0.0232108	0.027451	0.018711
[MG_04]
[MG_09]
[VD_01]
[VD_22]
[MCA_09]
[MCA_16]
Ni (ppm) vs. V (ppm)	700	1000	700	900	700	0	0	0	1000	0	0	1100	1000	0	900	800	1600	0	0	0	0	0	600	0	0	0	700	0	0	0	0	0	1000	1000	0	0	1200	0	900	900	1000	0	1500	1400	0	0	0	1000	800
[MG_01]	900	1200	1300	1300	1700	1200	800	1700	1200	1500	1100	1500	1400	700	1300	800	1000	900	1500	1600	1300	1100	1200	1200	1200	1100
[MG_02]																											1200	1100	1500	1400	900	1500	1400	1600	1700	1200	1100	1000	1100	1300	1800	1500	1600	1700	1100	1100	1200	1400	900
[MG_04]
[MG_09]
[VD_01]
[VD_22]
[MCA_09]
[MCA_16]
Nadoll et al (2014)
Ti+V (wt%) vs. Al+Mn (wt%)	5.85	5.75	5.59	5.21	5.68	4.84	5.29	6.23	5.47	5.37	5.36	5.1	5.03	4.61	4.97	4.92	4.99	5.06	5.13	5.29	5.16	4.74	4.45	4.43	4.5	4.25	5.75	5.69	5.82	5.59	5.77	5.71	5.54	5.75	5.59	5.25	5.02	5.19	4.77	5.11	5.67	5.54	5.56	5.43	5.57	5.21	5.29	5.24	4.9
[MG_01]	2.78	2.59	3.01	2.92	2.68	2.99	2.83	2.59	2.73	2.67	2.71	2.69	2.62	2.44	2.53	2.54	2.47	2.57	2.47	2.45	2.43	2.54	2.67	2.57	2.73	2.57
[MG_02]																											2.86	2.8	2.77	2.87	2.79	2.8	2.9	2.96	2.85	2.58	2.45	2.56	2.37	2.55	2.61	2.5	2.5	2.46	2.66	2.73	2.53	2.48	2.52
[MG_04]
[MG_09]
[VD_01]
[VD_22]
[MCA_09]
[MCA_16]
Nadoll et al (2014)
Ti+V (wt%)	0.55	1.65		0.01	0.047		0.047	0.047	0.08	0.14	0.16	0.12	0.047		0.12	0.7		0.16	0.82		0.14	0.465	1.1		0.047	0.024	0.0127
Al+Mn (wt%)	0.01	10		0.13	0.13		0.048	0.26	0.41	0.36	0.14	0.095	0.048		0.095	0.043		0.14	0.135		0.36	0.71	0.85		0.048	0.025	0.12
Calculated according to Ferracutti et al. (2024) - European Journal of Mineralogy
[truncated: 231 more columns]
